# Supplementary material for: Marcus kinetics control singlet and triplet oxygen evolving from superoxide
Source: Nature. 2025 Oct 3;646(8085):601–5. doi: 10.1038/s41586-025-09587-7 (PMC12527928; doi:10.1038/s41586-025-09587-7)
Supplement: Supplementary file 2 — Source Data Fig. 1 [file 41586_2025_9587_MOESM2_ESM.xlsx]

## Sheet: Sheet1
Fig. 1a
-DG (eV)	ln(k3) (cm s-1)	ln(k1) (cm s-1)	ln(k1+3) (cm s-1)
2.2	-46.4443	-11.3834	-11.3834
2.17677	-45.2457	-10.92	-10.92
2.15354	-44.0648	-10.4743	-10.4743
2.1303	-42.9015	-10.0461	-10.0461
2.10707	-41.7558	-9.6356	-9.6356
2.08384	-40.6278	-9.24268	-9.24268
2.06061	-39.5173	-8.86737	-8.86737
2.03737	-38.4244	-8.50966	-8.50966
2.01414	-37.3491	-8.16957	-8.16957
1.99091	-36.2915	-7.84708	-7.84708
1.96768	-35.2514	-7.5422	-7.5422
1.94444	-34.229	-7.25493	-7.25493
1.92121	-33.2242	-6.98526	-6.98526
1.89798	-32.2369	-6.73321	-6.73321
1.87475	-31.2673	-6.49876	-6.49876
1.85152	-30.3153	-6.28192	-6.28192
1.82828	-29.3809	-6.08269	-6.08269
1.80505	-28.4641	-5.90106	-5.90106
1.78182	-27.5649	-5.73704	-5.73704
1.75859	-26.6834	-5.59064	-5.59064
1.73535	-25.8194	-5.46183	-5.46183
1.71212	-24.973	-5.35064	-5.35064
1.68889	-24.1443	-5.25706	-5.25706
1.66566	-23.3331	-5.18108	-5.18108
1.64242	-22.5396	-5.12271	-5.12271
1.61919	-21.7637	-5.08195	-5.08195
1.59596	-21.0053	-5.05879	-5.05879
1.57273	-20.2646	-5.05325	-5.05325
1.54949	-19.5415	-5.06531	-5.06531
1.52626	-18.836	-5.09498	-5.09498
1.50303	-18.1481	-5.14226	-5.14226
1.4798	-17.4779	-5.20714	-5.20714
1.45657	-16.8252	-5.28964	-5.28963
1.43333	-16.1901	-5.38974	-5.38972
1.4101	-15.5727	-5.50745	-5.50741
1.38687	-14.9728	-5.64277	-5.64268
1.36364	-14.3906	-5.79569	-5.79551
1.3404	-13.8259	-5.96623	-5.96584
1.31717	-13.2789	-6.15437	-6.15356
1.29394	-12.7495	-6.36012	-6.35844
1.27071	-12.2377	-6.58347	-6.57998
1.24747	-11.7435	-6.82444	-6.81716
1.22424	-11.2669	-7.08301	-7.06789
1.20101	-10.8079	-7.35919	-7.3279
1.17778	-10.3665	-7.65298	-7.58878
1.15455	-9.94274	-7.96437	-7.83484
1.13131	-9.53658	-8.29338	-8.03993
1.10808	-9.14802	-8.63999	-8.16894
1.08485	-8.77708	-9.00421	-8.19106
1.06162	-8.42374	-9.38604	-8.1002
1.03838	-8.08801	-9.78547	-7.91983
1.01515	-7.76988	-10.2025	-7.68572
0.991919	-7.46936	-10.6372	-7.42813
0.968687	-7.18646	-11.0894	-7.16648
0.945455	-6.92116	-11.5593	-6.91153
0.922222	-6.67346	-12.0468	-6.66884
0.89899	-6.44338	-12.5519	-6.44116
0.875758	-6.2309	-13.0745	-6.22984
0.852525	-6.03603	-13.6148	-6.03552
0.829293	-5.85877	-14.1728	-5.85853
0.806061	-5.69912	-14.7483	-5.699
0.782828	-5.55707	-15.3414	-5.55702
0.759596	-5.43264	-15.9521	-5.43261
0.736364	-5.32581	-16.5805	-5.32579
0.713131	-5.23659	-17.2264	-5.23658
0.689899	-5.16497	-17.89	-5.16497
0.666667	-5.11097	-18.5711	-5.11097
0.643434	-5.07457	-19.2699	-5.07457
0.620202	-5.05578	-19.9863	-5.05578
0.59697	-5.0546	-20.7203	-5.0546
0.573737	-5.07102	-21.4718	-5.07102
0.550505	-5.10506	-22.241	-5.10506
0.527273	-5.1567	-23.0279	-5.1567
0.50404	-5.22595	-23.8323	-5.22595
0.480808	-5.31281	-24.6543	-5.31281
0.457576	-5.41727	-25.4939	-5.41727
0.434343	-5.53934	-26.3512	-5.53934
0.411111	-5.67902	-27.226	-5.67902
0.387879	-5.83631	-28.1185	-5.83631
0.364646	-6.01121	-29.0285	-6.01121
0.341414	-6.20372	-29.9562	-6.20372
0.318182	-6.41383	-30.9015	-6.41383
0.294949	-6.64155	-31.8644	-6.64155
0.271717	-6.88688	-32.8449	-6.88688
0.248485	-7.14981	-33.843	-7.14981
0.225253	-7.43036	-34.8587	-7.43036
0.20202	-7.72851	-35.892	-7.72851
0.178788	-8.04427	-36.9429	-8.04427
0.155556	-8.37764	-38.0115	-8.37764
0.132323	-8.72861	-39.0976	-8.72861
0.109091	-9.0972	-40.2014	-9.0972
0.0858586	-9.48339	-41.3227	-9.48339
0.0626263	-9.88719	-42.4617	-9.88719
0.0393939	-10.3086	-43.6183	-10.3086
0.0161616	-10.7476	-44.7925	-10.7476
-0.00707071	-11.2042	-45.9842	-11.2042
-0.030303	-11.6785	-47.1936	-11.6785
-0.0535354	-12.1703	-48.4207	-12.1703
-0.0767677	-12.6798	-49.6653	-12.6798
-0.1	-13.2068	-50.9275	-13.2068
