# Supplementary material for: Marcus kinetics control singlet and triplet oxygen evolving from superoxide
Source: Nature. 2025 Oct 3;646(8085):601–5. doi: 10.1038/s41586-025-09587-7 (PMC12527928; doi:10.1038/s41586-025-09587-7)
Supplement: Supplementary file 3 — Source Data Fig. 2 [file 41586_2025_9587_MOESM3_ESM.xlsx]

## Sheet: Sheet1
Fig. 2a											Fig.2b											Fig.2c
Experiment						Fit					Experimental				Simulated with individual kQ				Simulated with kQ trend							Simulated with individual kQ				Simulated with kQ trend
RMs	-DG (eV)	Equilibrium potential (K/K+)	ln(k) (cm s-1)	neg error	pos error	-DG (eV)	ln(k3) (cm s-1)	ln(k1) (cm s-1)	ln(k1+3) (cm s-1)		-DG (eV)	3O2/RMox	neg error	pos error	-DG (eV)	3O2/RMox	neg error	pos error	-DG (eV)	3O2/RMox		-DG (eV)	NIR emission/RMox	neg error	pos error		NIR emission/RMox	neg error	pos error	-DG (eV)	NIR emission/RMox
DMFc	0.53	3.02	-7.18529	0.693147	0.405465	2.1021	-18.4254	-3.69706	-3.69706		0.53	1.01	0.0141421	0.0141421					2.1021	0.74435		0.53	0							2.1021	0.999974
TDPA	0.58	3.07	-5.45876	0.241564	0.194416	2.0991	-18.3531	-3.67738	-3.67738		0.58	0.6855	0.013435	0.013435					2.0991	0.744183		0.58	0							2.0991	0.999974
F4BQ	0.68	3.17	-5.39201	0.349626	0.258548	2.0961	-18.281	-3.65789	-3.65789		0.68	0.6395	0.00353553	0.00353553					2.0961	0.744012		0.68	0							2.0961	0.999974
TMPD	0.74	3.23	-4.72219	0.207934	0.172052	2.09309	-18.209	-3.63859	-3.63859		0.74	1.0175	0.0318198	0.0318198					2.09309	0.743836		0.74	0							2.09309	0.999974
DMPZ	0.78	3.27	-4.83166	0.1185	0.105934	2.09009	-18.1373	-3.61947	-3.61947		0.78	0.8965	0.0275772	0.0275772					2.09009	0.743656		0.78	0							2.09009	0.999974
Fc	1.05	3.54	-4.97781	0.142184	0.124461	2.08709	-18.0657	-3.60054	-3.60054		1.05	0.466	0.0707107	0.0707107	1.05	0.985615	0.000108662	7.74878e-05	2.08709	0.743471		1.05	0.00898452	0.0015298	0.0015298	1.05	0.00109721	1.09873e-05	1.66162e-05	2.08709	0.999974
DPAB	1.3	3.79	-4.85426	0.0496122	0.0472668	2.08408	-17.9943	-3.58181	-3.58181		1.3	0.52	0.00141421	0.00141421	1.3	0.825217	0.0013933	0.00127927	2.08408	0.743282		1.3	0.0123808	0.00375099	0.00375099	1.3	0.226382	0.0279895	0.0270667	2.08408	0.999974
MPT	1.36	3.85	-5.10175	0.0884557	0.0812632	2.08108	-17.9232	-3.56326	-3.56326		1.36	0.6655	0.00636396	0.00636396	1.36	0.770636	0.00255606	0.00233607	2.08108	0.743089		1.36	0.158266	0.024673	0.024673	1.36	0.282574	0.0343842	0.0331452	2.08108	0.999974
DMeOA	1.63	4.12	-2.83253	0.00194109	0.00193733	2.07808	-17.8522	-3.54489	-3.54489		1.63	0.5345	0.0714178	0.0714178	1.63	0.553638	0.000696114	0.000275129	2.07808	0.742891		1.63	0.0232605	0.00494978	0.00494978	1.63	0.498843	0.0130742	0.00718001	2.07808	0.999974
tMeOB	1.83	4.32	-2.51602	0.396928	0.283386	2.07508	-17.7814	-3.52672	-3.52672		1.83	0.722	0.0226274	0.0226274	1.83	0.693562	0.000235581	8.15232e-05	2.07508	0.742688		1.83	0.75016	0.0553604	0.0553604	1.83	0.886617	0.0242496	0.013353	2.07508	0.999974
DPA	1.95	4.44	-2.94431	0.348695	0.258041	2.07207	-17.7107	-3.50874	-3.50874		1.95	0.8285	0.0643467	0.0643467	1.95	0.747535	8.03908e-05	4.89583e-05	2.07207	0.74248		1.95	0.88966	0.0506335	0.0506335	1.95	0.974842	0.0123149	0.00863034	2.07207	0.999974
ThA	1.98	4.47	-3.5313	0.748423	0.423232	2.06907	-17.6403	-3.49094	-3.49094		1.98	0.782	0.0226274	0.0226274	1.98	0.747351	6.43882e-05	3.54502e-05	2.06907	0.742268		1.98	0.9876	0.0175367	0.0175367	1.98	1	0	0	2.06907	0.999974
						2.06607	-17.5701	-3.47333	-3.47333										2.06607	0.74205										2.06607	0.999974
						2.06306	-17.5	-3.45591	-3.45591										2.06306	0.741827										2.06306	0.999974
						2.06006	-17.4301	-3.43868	-3.43868										2.06006	0.7416										2.06006	0.999974
						2.05706	-17.3605	-3.42164	-3.42164										2.05706	0.741367										2.05706	0.999974
						2.05405	-17.291	-3.40478	-3.40478										2.05405	0.741128										2.05405	0.999974
						2.05105	-17.2217	-3.38812	-3.38811										2.05105	0.740885										2.05105	0.999974
						2.04805	-17.1525	-3.37164	-3.37164										2.04805	0.740635										2.04805	0.999974
						2.04505	-17.0836	-3.35535	-3.35535										2.04505	0.74038										2.04505	0.999974
						2.04204	-17.0149	-3.33925	-3.33925										2.04204	0.74012										2.04204	0.999974
						2.03904	-16.9463	-3.32334	-3.32333										2.03904	0.739853										2.03904	0.999974
						2.03604	-16.878	-3.30761	-3.30761										2.03604	0.739581										2.03604	0.999974
						2.03303	-16.8098	-3.29208	-3.29207										2.03303	0.739302										2.03303	0.999974
						2.03003	-16.7418	-3.27673	-3.27673										2.03003	0.739017										2.03003	0.999974
						2.02703	-16.674	-3.26157	-3.26157										2.02703	0.738726										2.02703	0.999974
						2.02402	-16.6064	-3.2466	-3.2466										2.02402	0.738429										2.02402	0.999974
						2.02102	-16.539	-3.23182	-3.23181										2.02102	0.738125										2.02102	0.999974
						2.01802	-16.4718	-3.21722	-3.21722										2.01802	0.737815										2.01802	0.999974
						2.01502	-16.4047	-3.20282	-3.20281										2.01502	0.737498										2.01502	0.999974
						2.01201	-16.3379	-3.1886	-3.1886										2.01201	0.737174										2.01201	0.999974
						2.00901	-16.2712	-3.17457	-3.17457										2.00901	0.736843										2.00901	0.999974
						2.00601	-16.2047	-3.16073	-3.16073										2.00601	0.736505										2.00601	0.999974
						2.003	-16.1384	-3.14708	-3.14708										2.003	0.736159										2.003	0.999974
						2	-16.0723	-3.13362	-3.13361										2	0.735807										2	0.999974
						1.997	-16.0064	-3.12034	-3.12034										1.997	0.735446										1.997	0.999974
						1.99399	-15.9407	-3.10725	-3.10725										1.99399	0.735079										1.99399	0.999974
						1.99099	-15.8752	-3.09436	-3.09435										1.99099	0.734703										1.99099	0.999974
						1.98799	-15.8098	-3.08165	-3.08164										1.98799	0.73432										1.98799	0.999974
						1.98498	-15.7447	-3.06912	-3.06912										1.98498	0.733928										1.98498	0.999974
						1.98198	-15.6797	-3.05679	-3.05679										1.98198	0.733528										1.98198	0.999974
						1.97898	-15.6149	-3.04465	-3.04464										1.97898	0.73312										1.97898	0.999974
						1.97598	-15.5503	-3.03269	-3.03269										1.97598	0.732704										1.97598	0.999974
						1.97297	-15.4859	-3.02092	-3.02092										1.97297	0.732279										1.97297	0.999974
						1.96997	-15.4217	-3.00934	-3.00934										1.96997	0.731845										1.96997	0.999974
						1.96697	-15.3577	-2.99795	-2.99795										1.96697	0.731402										1.96697	0.999974
						1.96396	-15.2938	-2.98675	-2.98674										1.96396	0.73095										1.96396	0.999974
						1.96096	-15.2302	-2.97574	-2.97573										1.96096	0.730489										1.96096	0.999974
						1.95796	-15.1667	-2.96491	-2.9649										1.95796	0.730018										1.95796	0.999974
						1.95495	-15.1035	-2.95427	-2.95427										1.95495	0.729538										1.95495	0.999974
						1.95195	-15.0404	-2.94382	-2.94382										1.95195	0.729048										1.95195	0.999974
						1.94895	-14.9775	-2.93356	-2.93356										1.94895	0.728548										1.94895	0.999974
						1.94595	-14.9148	-2.92349	-2.92348										1.94595	0.728038										1.94595	0.999974
						1.94294	-14.8522	-2.91361	-2.9136										1.94294	0.727518										1.94294	0.999974
						1.93994	-14.7899	-2.90391	-2.9039										1.93994	0.726987										1.93994	0.999859
						1.93694	-14.7278	-2.8944	-2.8944										1.93694	0.726446										1.93694	0.999656
						1.93393	-14.6658	-2.88509	-2.88508										1.93393	0.725894										1.93393	0.999367
						1.93093	-14.604	-2.87595	-2.87595										1.93093	0.725331										1.93093	0.998992
						1.92793	-14.5425	-2.86701	-2.867										1.92793	0.724758										1.92793	0.998534
						1.92492	-14.4811	-2.85826	-2.85825										1.92492	0.724172										1.92492	0.997993
						1.92192	-14.4199	-2.84969	-2.84969										1.92192	0.723576										1.92192	0.997371
						1.91892	-14.3589	-2.84132	-2.84131										1.91892	0.722967										1.91892	0.996669
						1.91592	-14.298	-2.83313	-2.83312										1.91592	0.722347										1.91592	0.995888
						1.91291	-14.2374	-2.82513	-2.82512										1.91291	0.721715										1.91291	0.995029
						1.90991	-14.177	-2.81732	-2.81731										1.90991	0.721071										1.90991	0.994094
						1.90691	-14.1167	-2.8097	-2.80968										1.90691	0.720414										1.90691	0.993082
						1.9039	-14.0566	-2.80226	-2.80225										1.9039	0.719745										1.9039	0.991995
						1.9009	-13.9967	-2.79501	-2.795										1.9009	0.719063										1.9009	0.990834
						1.8979	-13.9371	-2.78796	-2.78794										1.8979	0.718368										1.8979	0.9896
						1.89489	-13.8775	-2.78109	-2.78107										1.89489	0.71766										1.89489	0.988294
						1.89189	-13.8182	-2.77441	-2.77439										1.89189	0.716939										1.89189	0.986915
						1.88889	-13.7591	-2.76791	-2.7679										1.88889	0.716204										1.88889	0.985466
						1.88589	-13.7002	-2.76161	-2.76159										1.88589	0.715456										1.88589	0.983946
						1.88288	-13.6414	-2.75549	-2.75547										1.88288	0.714694										1.88288	0.982356
						1.87988	-13.5828	-2.74957	-2.74955										1.87988	0.713918										1.87988	0.980697
						1.87688	-13.5245	-2.74383	-2.74381										1.87688	0.713128										1.87688	0.978969
						1.87387	-13.4663	-2.73828	-2.73825										1.87387	0.712324										1.87387	0.977172
						1.87087	-13.4083	-2.73291	-2.73289										1.87087	0.711505										1.87087	0.975308
						1.86787	-13.3505	-2.72774	-2.72772										1.86787	0.710671										1.86787	0.973376
						1.86486	-13.2928	-2.72275	-2.72273										1.86486	0.709823										1.86486	0.971377
						1.86186	-13.2354	-2.71796	-2.71793										1.86186	0.70896										1.86186	0.969312
						1.85886	-13.1782	-2.71335	-2.71332										1.85886	0.708082										1.85886	0.96718
						1.85586	-13.1211	-2.70893	-2.7089										1.85586	0.707188										1.85586	0.964982
						1.85285	-13.0642	-2.7047	-2.70466										1.85285	0.706279										1.85285	0.962718
						1.84985	-13.0076	-2.70065	-2.70062										1.84985	0.705354										1.84985	0.960389
						1.84685	-12.9511	-2.6968	-2.69676										1.84685	0.704414										1.84685	0.957994
						1.84384	-12.8948	-2.69313	-2.69309										1.84384	0.703457										1.84384	0.955534
						1.84084	-12.8387	-2.68965	-2.68961										1.84084	0.702485										1.84084	0.953009
						1.83784	-12.7827	-2.68636	-2.68632										1.83784	0.701497										1.83784	0.950419
						1.83483	-12.727	-2.68326	-2.68322										1.83483	0.700492										1.83483	0.947764
						1.83183	-12.6714	-2.68035	-2.6803										1.83183	0.699471										1.83183	0.945045
						1.82883	-12.6161	-2.67762	-2.67758										1.82883	0.698433										1.82883	0.942262
						1.82583	-12.5609	-2.67509	-2.67504										1.82583	0.697379										1.82583	0.939414
						1.82282	-12.5059	-2.67274	-2.67269										1.82282	0.696307										1.82282	0.936502
						1.81982	-12.4511	-2.67058	-2.67052										1.81982	0.695219										1.81982	0.933526
						1.81682	-12.3965	-2.66861	-2.66855										1.81682	0.694115										1.81682	0.930486
						1.81381	-12.3421	-2.66683	-2.66676										1.81381	0.692993										1.81381	0.927381
						1.81081	-12.2879	-2.66523	-2.66517										1.81081	0.691853										1.81081	0.924213
						1.80781	-12.2338	-2.66383	-2.66376										1.80781	0.690697										1.80781	0.920982
						1.8048	-12.18	-2.66261	-2.66254										1.8048	0.689523										1.8048	0.917686
						1.8018	-12.1263	-2.66158	-2.6615										1.8018	0.688332										1.8018	0.914327
						1.7988	-12.0728	-2.66074	-2.66066										1.7988	0.687124										1.7988	0.910904
						1.7958	-12.0195	-2.66009	-2.66										1.7958	0.685898										1.7958	0.907418
						1.79279	-11.9664	-2.65962	-2.65953										1.79279	0.684655										1.79279	0.903868
						1.78979	-11.9135	-2.65935	-2.65925										1.78979	0.683394										1.78979	0.900255
						1.78679	-11.8608	-2.65926	-2.65916										1.78679	0.682116										1.78679	0.896578
						1.78378	-11.8083	-2.65936	-2.65926										1.78378	0.68082										1.78378	0.892839
						1.78078	-11.7559	-2.65965	-2.65954										1.78078	0.679506										1.78078	0.889036
						1.77778	-11.7038	-2.66013	-2.66001										1.77778	0.678175										1.77778	0.88517
						1.77477	-11.6518	-2.6608	-2.66067										1.77477	0.676826										1.77477	0.881242
						1.77177	-11.6	-2.66165	-2.66152										1.77177	0.67546										1.77177	0.877251
						1.76877	-11.5484	-2.66269	-2.66256										1.76877	0.674077										1.76877	0.873197
						1.76577	-11.497	-2.66393	-2.66378										1.76577	0.672676										1.76577	0.869081
						1.76276	-11.4458	-2.66535	-2.66519										1.76276	0.671257										1.76276	0.864903
						1.75976	-11.3948	-2.66695	-2.66679										1.75976	0.669821										1.75976	0.860663
						1.75676	-11.3439	-2.66875	-2.66858										1.75676	0.668368										1.75676	0.856361
						1.75375	-11.2933	-2.67074	-2.67056										1.75375	0.666898										1.75375	0.851997
						1.75075	-11.2428	-2.67291	-2.67272										1.75075	0.665411										1.75075	0.847572
						1.74775	-11.1926	-2.67527	-2.67507										1.74775	0.663907										1.74775	0.843087
						1.74474	-11.1425	-2.67782	-2.67761										1.74474	0.662386										1.74474	0.83854
						1.74174	-11.0926	-2.68056	-2.68034										1.74174	0.660849										1.74174	0.833933
						1.73874	-11.0429	-2.68349	-2.68325										1.73874	0.659295										1.73874	0.829266
						1.73574	-10.9933	-2.6866	-2.68636										1.73574	0.657725										1.73574	0.824539
						1.73273	-10.944	-2.68991	-2.68965										1.73273	0.656138										1.73273	0.819752
						1.72973	-10.8949	-2.6934	-2.69313										1.72973	0.654536										1.72973	0.814907
						1.72673	-10.8459	-2.69708	-2.69679										1.72673	0.652918										1.72673	0.810003
						1.72372	-10.7971	-2.70095	-2.70065										1.72372	0.651284										1.72372	0.805041
						1.72072	-10.7486	-2.70501	-2.70469										1.72072	0.649635										1.72072	0.800021
						1.71772	-10.7002	-2.70926	-2.70892										1.71772	0.647971										1.71772	0.794944
						1.71471	-10.652	-2.71369	-2.71333										1.71471	0.646292										1.71471	0.78981
						1.71171	-10.604	-2.71831	-2.71794										1.71171	0.644598										1.71171	0.78462
						1.70871	-10.5561	-2.72312	-2.72273										1.70871	0.64289										1.70871	0.779374
						1.70571	-10.5085	-2.72812	-2.72771										1.70571	0.641168										1.70571	0.774074
						1.7027	-10.4611	-2.73331	-2.73287										1.7027	0.639433										1.7027	0.768719
						1.6997	-10.4138	-2.73869	-2.73822										1.6997	0.637684										1.6997	0.76331
						1.6967	-10.3667	-2.74425	-2.74376										1.6967	0.635922										1.6967	0.757848
						1.69369	-10.3198	-2.75001	-2.74949										1.69369	0.634148										1.69369	0.752333
						1.69069	-10.2731	-2.75595	-2.7554										1.69069	0.632361										1.69069	0.746767
						1.68769	-10.2266	-2.76208	-2.7615										1.68769	0.630562										1.68769	0.74115
						1.68468	-10.1803	-2.7684	-2.76779										1.68468	0.628752										1.68468	0.735482
						1.68168	-10.1342	-2.7749	-2.77427										1.68168	0.626931										1.68168	0.729765
						1.67868	-10.0882	-2.7816	-2.78093										1.67868	0.625099										1.67868	0.724
						1.67568	-10.0425	-2.78848	-2.78777										1.67568	0.623257										1.67568	0.718186
						1.67267	-9.99693	-2.79555	-2.79481										1.67267	0.621405										1.67267	0.712326
						1.66967	-9.95156	-2.80281	-2.80203										1.66967	0.619543										1.66967	0.70642
						1.66667	-9.90637	-2.81026	-2.80944										1.66667	0.617673										1.66667	0.700468
						1.66366	-9.86137	-2.8179	-2.81703										1.66366	0.615794										1.66366	0.694472
						1.66066	-9.81656	-2.82573	-2.82481										1.66066	0.613907										1.66066	0.688433
						1.65766	-9.77194	-2.83374	-2.83277										1.65766	0.612013										1.65766	0.682352
						1.65465	-9.7275	-2.84194	-2.84092										1.65465	0.610112										1.65465	0.676229
						1.65165	-9.68326	-2.85033	-2.84926										1.65165	0.608205										1.65165	0.670066
						1.64865	-9.6392	-2.85891	-2.85778										1.64865	0.606292										1.64865	0.663864
						1.64565	-9.59533	-2.86768	-2.86648										1.64565	0.604374										1.64565	0.657623
						1.64264	-9.55165	-2.87664	-2.87538										1.64264	0.602451										1.64264	0.651346
						1.63964	-9.50816	-2.88578	-2.88445										1.63964	0.600524										1.63964	0.645033
						1.63664	-9.46486	-2.89511	-2.89371										1.63664	0.598593										1.63664	0.638684
						1.63363	-9.42174	-2.90464	-2.90316										1.63363	0.596659										1.63363	0.632303
						1.63063	-9.37881	-2.91434	-2.91279										1.63063	0.594724										1.63063	0.625888
						1.62763	-9.33608	-2.92424	-2.9226										1.62763	0.592786										1.62763	0.619443
						1.62462	-9.29353	-2.93433	-2.9326										1.62462	0.590847										1.62462	0.612967
						1.62162	-9.25117	-2.9446	-2.94278										1.62162	0.588909										1.62162	0.606463
						1.61862	-9.20899	-2.95507	-2.95315										1.61862	0.58697										1.61862	0.599931
						1.61562	-9.16701	-2.96572	-2.96369										1.61562	0.585032										1.61562	0.593373
						1.61261	-9.12521	-2.97656	-2.97443										1.61261	0.583096										1.61261	0.58679
						1.60961	-9.0836	-2.98759	-2.98534										1.60961	0.581162										1.60961	0.580183
						1.60661	-9.04218	-2.9988	-2.99643										1.60661	0.579231										1.60661	0.573554
						1.6036	-9.00095	-3.01021	-3.00771										1.6036	0.577304										1.6036	0.566903
						1.6006	-8.95991	-3.0218	-3.01917										1.6006	0.57538										1.6006	0.560233
						1.5976	-8.91906	-3.03359	-3.03081										1.5976	0.573462										1.5976	0.553545
						1.59459	-8.87839	-3.04556	-3.04263										1.59459	0.57155										1.59459	0.54684
						1.59159	-8.83791	-3.05771	-3.05463										1.59159	0.569645										1.59159	0.540119
						1.58859	-8.79762	-3.07006	-3.06681										1.58859	0.567746										1.58859	0.533384
						1.58559	-8.75752	-3.0826	-3.07917										1.58559	0.565855										1.58559	0.526637
						1.58258	-8.71761	-3.09532	-3.09171										1.58258	0.563974										1.58258	0.519878
						1.57958	-8.67789	-3.10823	-3.10443										1.57958	0.562101										1.57958	0.51311
						1.57658	-8.63835	-3.12133	-3.11733										1.57658	0.560239										1.57658	0.506333
						1.57357	-8.59901	-3.13462	-3.1304										1.57357	0.558388										1.57357	0.499549
						1.57057	-8.55985	-3.1481	-3.14365										1.57057	0.556549										1.57057	0.49276
						1.56757	-8.52088	-3.16177	-3.15707										1.56757	0.554722										1.56757	0.485967
						1.56456	-8.4821	-3.17562	-3.17067										1.56456	0.552908										1.56456	0.479172
						1.56156	-8.4435	-3.18966	-3.18445										1.56156	0.551109										1.56156	0.472376
						1.55856	-8.4051	-3.2039	-3.1984										1.55856	0.549325										1.55856	0.46558
						1.55556	-8.36688	-3.21832	-3.21252										1.55556	0.547556										1.55556	0.458787
						1.55255	-8.32885	-3.23292	-3.22682										1.55255	0.545804										1.55255	0.451997
						1.54955	-8.29101	-3.24772	-3.24129										1.54955	0.54407										1.54955	0.445212
						1.54655	-8.25336	-3.26271	-3.25593										1.54655	0.542353										1.54655	0.438435
						1.54354	-8.2159	-3.27788	-3.27074										1.54354	0.540656										1.54354	0.431665
						1.54054	-8.17862	-3.29324	-3.28571										1.54054	0.538979										1.54054	0.424906
						1.53754	-8.14154	-3.30879	-3.30086										1.53754	0.537323										1.53754	0.418158
						1.53453	-8.10464	-3.32453	-3.31617										1.53453	0.535689										1.53453	0.411423
						1.53153	-8.06793	-3.34046	-3.33165										1.53153	0.534077										1.53153	0.404702
						1.52853	-8.03141	-3.35657	-3.34729										1.52853	0.532489										1.52853	0.397998
						1.52553	-7.99508	-3.37287	-3.36309										1.52553	0.530926										1.52553	0.391311
						1.52252	-7.95893	-3.38937	-3.37906										1.52252	0.529388										1.52252	0.384644
						1.51952	-7.92298	-3.40605	-3.39518										1.51952	0.527877										1.51952	0.377997
						1.51652	-7.88721	-3.42292	-3.41147										1.51652	0.526393										1.51652	0.371373
						1.51351	-7.85163	-3.43997	-3.42791										1.51351	0.524938										1.51351	0.364773
						1.51051	-7.81624	-3.45722	-3.44451										1.51051	0.523512										1.51051	0.358198
						1.50751	-7.78104	-3.47465	-3.46126										1.50751	0.522118										1.50751	0.351651
						1.5045	-7.74602	-3.49227	-3.47816										1.5045	0.520755										1.5045	0.345132
						1.5015	-7.7112	-3.51009	-3.49522										1.5015	0.519425										1.5015	0.338644
						1.4985	-7.67656	-3.52808	-3.51242										1.4985	0.518129										1.4985	0.332187
						1.4955	-7.64211	-3.54627	-3.52977										1.4955	0.516869										1.4955	0.325764
						1.49249	-7.60785	-3.56465	-3.54726										1.49249	0.515645										1.49249	0.319376
						1.48949	-7.57378	-3.58321	-3.56489										1.48949	0.514459										1.48949	0.313024
						1.48649	-7.5399	-3.60197	-3.58266										1.48649	0.513313										1.48649	0.306711
						1.48348	-7.5062	-3.62091	-3.60057										1.48348	0.512207										1.48348	0.300437
						1.48048	-7.4727	-3.64004	-3.61862										1.48048	0.511143										1.48048	0.294204
						1.47748	-7.43938	-3.65935	-3.63679										1.47748	0.510123										1.47748	0.288014
						1.47447	-7.40625	-3.67886	-3.65509										1.47447	0.509148										1.47447	0.281867
						1.47147	-7.37331	-3.69856	-3.67352										1.47147	0.508219										1.47147	0.275767
						1.46847	-7.34055	-3.71844	-3.69206										1.46847	0.507339										1.46847	0.269714
						1.46547	-7.30799	-3.73851	-3.71073										1.46547	0.50651										1.46547	0.263709
						1.46246	-7.27561	-3.75877	-3.72951										1.46246	0.505732										1.46246	0.257754
						1.45946	-7.24342	-3.77922	-3.7484										1.45946	0.505007										1.45946	0.251851
						1.45646	-7.21142	-3.79986	-3.7674										1.45646	0.504339										1.45646	0.246001
						1.45345	-7.17961	-3.82068	-3.7865										1.45345	0.503728										1.45345	0.240205
						1.45045	-7.14799	-3.84169	-3.8057										1.45045	0.503177										1.45045	0.234466
						1.44745	-7.11656	-3.8629	-3.82499										1.44745	0.502688										1.44745	0.228783
						1.44444	-7.08531	-3.88429	-3.84437										1.44444	0.502263										1.44444	0.223159
						1.44144	-7.05425	-3.90587	-3.86384										1.44144	0.501905										1.44144	0.217595
						1.43844	-7.02338	-3.92763	-3.88338										1.43844	0.501615										1.43844	0.212092
						1.43544	-6.9927	-3.94959	-3.903										1.43544	0.501397										1.43544	0.206651
						1.43243	-6.96221	-3.97173	-3.92269										1.43243	0.501254										1.43243	0.201275
						1.42943	-6.93191	-3.99406	-3.94244										1.42943	0.501187										1.42943	0.195963
						1.42643	-6.90179	-4.01659	-3.96225										1.42643	0.5012										1.42643	0.190718
						1.42342	-6.87186	-4.03929	-3.9821										1.42342	0.501295										1.42342	0.185541
						1.42042	-6.84213	-4.06219	-4.002										1.42042	0.501476										1.42042	0.180432
						1.41742	-6.81258	-4.08528	-4.02193										1.41742	0.501746										1.41742	0.175393
						1.41441	-6.78321	-4.10855	-4.04189										1.41441	0.502107										1.41441	0.170426
						1.41141	-6.75404	-4.13201	-4.06188										1.41141	0.502563										1.41141	0.16553
						1.40841	-6.72506	-4.15567	-4.08187										1.40841	0.503118										1.40841	0.160707
						1.40541	-6.69626	-4.17951	-4.10188										1.40541	0.503775										1.40541	0.155959
						1.4024	-6.66765	-4.20353	-4.12188										1.4024	0.504537										1.4024	0.151285
						1.3994	-6.63923	-4.22775	-4.14186										1.3994	0.505408										1.3994	0.146687
						1.3964	-6.611	-4.25215	-4.16183										1.3964	0.506392										1.3964	0.142167
						1.39339	-6.58296	-4.27675	-4.18177										1.39339	0.507492										1.39339	0.137724
						1.39039	-6.5551	-4.30153	-4.20166										1.39039	0.508713										1.39039	0.133359
						1.38739	-6.52744	-4.3265	-4.22151										1.38739	0.510057										1.38739	0.129074
						1.38438	-6.49996	-4.35166	-4.2413										1.38438	0.511529										1.38438	0.124869
						1.38138	-6.47267	-4.377	-4.26101										1.38138	0.513133										1.38138	0.120744
						1.37838	-6.44557	-4.40254	-4.28064										1.37838	0.514872										1.37838	0.1167
						1.37538	-6.41865	-4.42826	-4.30019										1.37538	0.516751										1.37538	0.112738
						1.37237	-6.39193	-4.45418	-4.31962										1.37237	0.518773										1.37237	0.108857
						1.36937	-6.36539	-4.48028	-4.33894										1.36937	0.520941										1.36937	0.10506
						1.36637	-6.33905	-4.50656	-4.35813										1.36637	0.52326										1.36637	0.101344
						1.36336	-6.31289	-4.53304	-4.37718										1.36336	0.525733										1.36336	0.0977123
						1.36036	-6.28692	-4.55971	-4.39608										1.36036	0.528363										1.36036	0.0941634
						1.35736	-6.26113	-4.58656	-4.41481										1.35736	0.531155										1.35736	0.0906977
						1.35435	-6.23554	-4.6136	-4.43335										1.35435	0.534109										1.35435	0.0873154
						1.35135	-6.21014	-4.64083	-4.45171										1.35135	0.537231										1.35135	0.0840163
						1.34835	-6.18492	-4.66825	-4.46986										1.34835	0.540522										1.34835	0.0808006
						1.34535	-6.15989	-4.69586	-4.48779										1.34535	0.543984										1.34535	0.0776678
						1.34234	-6.13505	-4.72366	-4.50548										1.34234	0.54762										1.34234	0.0746179
						1.33934	-6.1104	-4.75164	-4.52293										1.33934	0.551431										1.33934	0.0716505
						1.33634	-6.08593	-4.77981	-4.54011										1.33634	0.555419										1.33634	0.0687651
						1.33333	-6.06166	-4.80818	-4.55702										1.33333	0.559585										1.33333	0.0659615
						1.33033	-6.03757	-4.83672	-4.57364										1.33033	0.563929										1.33033	0.0632389
						1.32733	-6.01367	-4.86546	-4.58995										1.32733	0.568451										1.32733	0.0605968
						1.32432	-5.98996	-4.89439	-4.60595										1.32432	0.573151										1.32432	0.0580345
						1.32132	-5.96644	-4.9235	-4.62161										1.32132	0.578027										1.32132	0.0555513
						1.31832	-5.94311	-4.95281	-4.63693										1.31832	0.583079										1.31832	0.0531463
						1.31532	-5.91997	-4.9823	-4.65189										1.31532	0.588305										1.31532	0.0508186
						1.31231	-5.89701	-5.01198	-4.66647										1.31231	0.593701										1.31231	0.0485673
						1.30931	-5.87424	-5.04185	-4.68068										1.30931	0.599264										1.30931	0.0463913
						1.30631	-5.85166	-5.0719	-4.69448										1.30631	0.60499										1.30631	0.0442896
						1.3033	-5.82927	-5.10215	-4.70788										1.3033	0.610876										1.3033	0.042261
						1.3003	-5.80707	-5.13258	-4.72086										1.3003	0.616916										1.3003	0.0403043
						1.2973	-5.78505	-5.1632	-4.7334										1.2973	0.623103										1.2973	0.0384183
						1.29429	-5.76323	-5.19401	-4.74551										1.29429	0.629433										1.29429	0.0366016
						1.29129	-5.74159	-5.22501	-4.75716										1.29129	0.635897										1.29129	0.0348529
						1.28829	-5.72014	-5.2562	-4.76836										1.28829	0.642489										1.28829	0.0331708
						1.28529	-5.69888	-5.28758	-4.77908										1.28529	0.6492										1.28529	0.031554
						1.28228	-5.67781	-5.31914	-4.78933										1.28228	0.656021										1.28228	0.0300008
						1.27928	-5.65692	-5.35089	-4.7991										1.27928	0.662944										1.27928	0.0285098
						1.27628	-5.63623	-5.38283	-4.80838										1.27628	0.669959										1.27628	0.0270795
						1.27327	-5.61572	-5.41496	-4.81716										1.27327	0.677057										1.27327	0.0257083
						1.27027	-5.5954	-5.44728	-4.82545										1.27027	0.684225										1.27027	0.0243947
						1.26727	-5.57527	-5.47979	-4.83324										1.26727	0.691455										1.26727	0.0231371
						1.26426	-5.55533	-5.51248	-4.84053										1.26426	0.698735										1.26426	0.0219339
						1.26126	-5.53558	-5.54536	-4.84731										1.26126	0.706054										1.26126	0.0207834
						1.25826	-5.51601	-5.57843	-4.85359										1.25826	0.713401										1.25826	0.0196842
						1.25526	-5.49664	-5.61169	-4.85936										1.25526	0.720765										1.25526	0.0186345
						1.25225	-5.47745	-5.64514	-4.86464										1.25225	0.728134										1.25225	0.0176327
						1.24925	-5.45845	-5.67878	-4.86941										1.24925	0.735497										1.24925	0.0166774
						1.24625	-5.43964	-5.7126	-4.87369										1.24625	0.742843										1.24625	0.0157668
						1.24324	-5.42101	-5.74661	-4.87747										1.24324	0.750162										1.24324	0.0148995
						1.24024	-5.40258	-5.78082	-4.88077										1.24024	0.757442										1.24024	0.0140738
						1.23724	-5.38433	-5.81521	-4.88359										1.23724	0.764673										1.23724	0.0132882
						1.23423	-5.36627	-5.84978	-4.88594										1.23423	0.771845										1.23423	0.0125413
						1.23123	-5.3484	-5.88455	-4.88782										1.23123	0.778949										1.23123	0.0118315
						1.22823	-5.33072	-5.91951	-4.88925										1.22823	0.785974										1.22823	0.0111574
						1.22523	-5.31323	-5.95465	-4.89022										1.22523	0.792914										1.22523	0.0105175
						1.22222	-5.29593	-5.98998	-4.89076										1.22222	0.799759										1.22222	0.00991042
						1.21922	-5.27881	-6.0255	-4.89088										1.21922	0.806501										1.21922	0.0093348
						1.21622	-5.26188	-6.06121	-4.89057										1.21622	0.813134										1.21622	0.0087893
						1.21321	-5.24514	-6.09711	-4.88987										1.21321	0.819651										1.21321	0.00827261
						1.21021	-5.22859	-6.13319	-4.88877										1.21021	0.826046										1.21021	0.00778345
						1.20721	-5.21223	-6.16947	-4.88729										1.20721	0.832313										1.20721	0.0073206
						1.2042	-5.19606	-6.20593	-4.88544										1.2042	0.838448										1.2042	0.00688286
						1.2012	-5.18007	-6.24258	-4.88324										1.2012	0.844446										1.2012	0.00646907
						1.1982	-5.16427	-6.27942	-4.8807										1.1982	0.850305										1.1982	0.00607809
						1.1952	-5.14867	-6.31645	-4.87783										1.1952	0.85602										1.1952	0.00570885
						1.19219	-5.13324	-6.35366	-4.87465										1.19219	0.861589										1.19219	0.0053603
						1.18919	-5.11801	-6.39107	-4.87117										1.18919	0.867011										1.18919	0.00503142
						1.18619	-5.10297	-6.42866	-4.86741										1.18619	0.872284										1.18619	0.00472124
						1.18318	-5.08811	-6.46644	-4.86337										1.18318	0.877406										1.18318	0.00442882
						1.18018	-5.07345	-6.50441	-4.85908										1.18018	0.882378										1.18018	0.00415326
						1.17718	-5.05897	-6.54257	-4.85454										1.17718	0.8872										1.17718	0.0038937
						1.17417	-5.04468	-6.58091	-4.84978										1.17417	0.891871										1.17417	0.00364931
						1.17117	-5.03058	-6.61945	-4.8448										1.17117	0.896392										1.17117	0.00341928
						1.16817	-5.01666	-6.65817	-4.83962										1.16817	0.900765										1.16817	0.00320287
						1.16517	-5.00294	-6.69708	-4.83425										1.16517	0.904991										1.16517	0.00299933
						1.16216	-4.9894	-6.73618	-4.8287										1.16216	0.909072										1.16216	0.00280799
						1.15916	-4.97606	-6.77547	-4.823										1.15916	0.91301										1.15916	0.00262816
						1.15616	-4.9629	-6.81495	-4.81714										1.15616	0.916806										1.15616	0.00245922
						1.15315	-4.94992	-6.85461	-4.81115										1.15315	0.920465										1.15315	0.00230056
						1.15015	-4.93714	-6.89447	-4.80503										1.15015	0.923987										1.15015	0.0021516
						1.14715	-4.92455	-6.93451	-4.7988										1.14715	0.927377										1.14715	0.00201181
						1.14414	-4.91214	-6.97474	-4.79247										1.14414	0.930636										1.14414	0.00188066
						1.14114	-4.89992	-7.01516	-4.78606										1.14114	0.933769										1.14114	0.00175765
						1.13814	-4.8879	-7.05577	-4.77956										1.13814	0.936778										1.13814	0.00164231
						1.13514	-4.87605	-7.09656	-4.773										1.13514	0.939667										1.13514	0.0015342
						1.13213	-4.8644	-7.13754	-4.76638										1.13213	0.942438										1.13213	0.0014329
						1.12913	-4.85294	-7.17872	-4.75971										1.12913	0.945097										1.12913	0.001338
						1.12613	-4.84166	-7.22008	-4.75301										1.12613	0.947644										1.12613	0.00124912
						1.12312	-4.83058	-7.26163	-4.74629										1.12312	0.950085										1.12312	0.00116591
						1.12012	-4.81968	-7.30336	-4.73954										1.12012	0.952423										1.12012	0.00108802
						1.11712	-4.80897	-7.34529	-4.73279										1.11712	0.954661										1.11712	0.00101514
						1.11411	-4.79844	-7.3874	-4.72603										1.11411	0.956802										1.11411	0.000946957
						1.11111	-4.78811	-7.42971	-4.71929										1.11111	0.95885										1.11111	0.000883185
						1.10811	-4.77797	-7.4722	-4.71256										1.10811	0.960808										1.10811	0.000823556
						1.10511	-4.76801	-7.51488	-4.70585										1.10511	0.96268										1.10511	0.000767813
						1.1021	-4.75824	-7.55775	-4.69918										1.1021	0.964468										1.1021	0.000715715
						1.0991	-4.74866	-7.6008	-4.69254										1.0991	0.966176										1.0991	0.000667035
						1.0961	-4.73927	-7.64405	-4.68595										1.0961	0.967807										1.0961	0.00062156
						1.09309	-4.73007	-7.68748	-4.67942										1.09309	0.969363										1.09309	0.000579087
						1.09009	-4.72105	-7.7311	-4.67294										1.09009	0.970849										1.09009	0.000539427
						1.08709	-4.71222	-7.77491	-4.66652										1.08709	0.972266										1.08709	0.000502402
						1.08408	-4.70359	-7.81891	-4.66018										1.08408	0.973618										1.08408	0.000467844
						1.08108	-4.69514	-7.8631	-4.65391										1.08108	0.974907										1.08108	0.000435595
						1.07808	-4.68688	-7.90747	-4.64772										1.07808	0.976136										1.07808	0.000405506
						1.07508	-4.6788	-7.95203	-4.64162										1.07508	0.977307										1.07508	0.000377439
						1.07207	-4.67092	-7.99679	-4.63561										1.07207	0.978423										1.07207	0.000351262
						1.06907	-4.66322	-8.04173	-4.62969										1.06907	0.979486										1.06907	0.000326853
						1.06607	-4.65572	-8.08685	-4.62388										1.06607	0.980499										1.06607	0.000304096
						1.06306	-4.6484	-8.13217	-4.61817										1.06306	0.981463										1.06306	0.000282885
						1.06006	-4.64127	-8.17768	-4.61256										1.06006	0.982381										1.06006	0.000263116
						1.05706	-4.63432	-8.22337	-4.60707										1.05706	0.983255										1.05706	0.000244695
						1.05405	-4.62757	-8.26925	-4.6017										1.05405	0.984088										1.05405	0.000227534
						1.05105	-4.621	-8.31532	-4.59644										1.05105	0.984879										1.05105	0.000211548
						1.04805	-4.61463	-8.36158	-4.59131										1.04805	0.985633										1.04805	0.00019666
						1.04505	-4.60844	-8.40803	-4.5863										1.04505	0.98635										1.04505	0.000182796
						1.04204	-4.60244	-8.45467	-4.58143										1.04204	0.987032										1.04204	0.000169888
						1.03904	-4.59663	-8.50149	-4.57668										1.03904	0.987681										1.03904	0.000157872
						1.03604	-4.591	-8.5485	-4.57207										1.03604	0.988298										1.03604	0.000146688
						1.03303	-4.58557	-8.5957	-4.5676										1.03303	0.988884										1.03303	0.00013628
						1.03003	-4.58032	-8.64309	-4.56326										1.03003	0.989442										1.03003	0.000126595
						1.02703	-4.57526	-8.69067	-4.55907										1.02703	0.989973										1.02703	0.000117585
						1.02402	-4.57039	-8.73844	-4.55503										1.02402	0.990477										1.02402	0.000109203
						1.02102	-4.56571	-8.78639	-4.55113										1.02102	0.990956										1.02102	0.000101408
						1.01802	-4.56122	-8.83454	-4.54738										1.01802	0.991412										1.01802	9.41578e-05
						1.01502	-4.55691	-8.88287	-4.54378										1.01502	0.991845										1.01502	8.74166e-05
						1.01201	-4.5528	-8.93139	-4.54033										1.01201	0.992256										1.01201	8.11491e-05
						1.00901	-4.54887	-8.9801	-4.53704										1.00901	0.992647										1.00901	7.53227e-05
						1.00601	-4.54513	-9.02899	-4.5339										1.00601	0.993019										1.00601	6.99072e-05
						1.003	-4.54158	-9.07808	-4.53092										1.003	0.993372										1.003	6.48741e-05
						1	-4.53821	-9.12735	-4.5281										1	0.993707										1	6.01971e-05
						0.996997	-4.53504	-9.17681	-4.52545										0.996997	0.994026										0.996997	5.58515e-05
						0.993994	-4.53205	-9.22646	-4.52295										0.993994	0.994328										0.993994	5.18142e-05
						0.990991	-4.52926	-9.2763	-4.52062										0.990991	0.994616										0.990991	4.80639e-05
						0.987988	-4.52665	-9.32633	-4.51845										0.987988	0.994889										0.987988	4.45805e-05
						0.984985	-4.52423	-9.37654	-4.51645										0.984985	0.995148										0.984985	4.13454e-05
						0.981982	-4.52199	-9.42695	-4.51461										0.981982	0.995394										0.981982	3.83413e-05
						0.978979	-4.51995	-9.47754	-4.51294										0.978979	0.995628										0.978979	3.5552e-05
						0.975976	-4.51809	-9.52832	-4.51145										0.975976	0.99585										0.975976	3.29623e-05
						0.972973	-4.51643	-9.57929	-4.51012										0.972973	0.996061										0.972973	3.05584e-05
						0.96997	-4.51495	-9.63045	-4.50896										0.96997	0.996261										0.96997	2.8327e-05
						0.966967	-4.51366	-9.68179	-4.50798										0.966967	0.996451										0.966967	2.62561e-05
						0.963964	-4.51256	-9.73333	-4.50717										0.963964	0.996632										0.963964	2.43342e-05
						0.960961	-4.51164	-9.78505	-4.50653										0.960961	0.996803										0.960961	2.25509e-05
						0.957958	-4.51092	-9.83696	-4.50607										0.957958	0.996966										0.957958	2.08963e-05
						0.954955	-4.51038	-9.88906	-4.50578										0.954955	0.997121										0.954955	1.93613e-05
						0.951952	-4.51003	-9.94135	-4.50566										0.951952	0.997267										0.951952	1.79374e-05
						0.948949	-4.50987	-9.99382	-4.50573										0.948949	0.997407										0.948949	1.66166e-05
						0.945946	-4.5099	-10.0465	-4.50597										0.945946	0.997539										0.945946	1.53917e-05
						0.942943	-4.51012	-10.0993	-4.50639										0.942943	0.997664										0.942943	1.42558e-05
						0.93994	-4.51052	-10.1524	-4.50698										0.93994	0.997783										0.93994	1.32025e-05
						0.936937	-4.51112	-10.2056	-4.50776										0.936937	0.997896										0.936937	1.22259e-05
						0.933934	-4.5119	-10.259	-4.50871										0.933934	0.998004										0.933934	1.13205e-05
						0.930931	-4.51287	-10.3126	-4.50984										0.930931	0.998106										0.930931	1.04812e-05
						0.927928	-4.51403	-10.3664	-4.51116										0.927928	0.998202										0.927928	9.70326e-06
						0.924925	-4.51537	-10.4204	-4.51265										0.924925	0.998294										0.924925	8.98223e-06
						0.921922	-4.51691	-10.4746	-4.51433										0.921922	0.998381										0.921922	8.31403e-06
						0.918919	-4.51863	-10.5289	-4.51618										0.918919	0.998464										0.918919	7.69483e-06
						0.915916	-4.52055	-10.5835	-4.51822										0.915916	0.998542										0.915916	7.1211e-06
						0.912913	-4.52265	-10.6382	-4.52044										0.912913	0.998617										0.912913	6.58955e-06
						0.90991	-4.52494	-10.6932	-4.52284										0.90991	0.998687										0.90991	6.09713e-06
						0.906907	-4.52741	-10.7483	-4.52543										0.906907	0.998754										0.906907	5.64098e-06
						0.903904	-4.53008	-10.8036	-4.5282										0.903904	0.998818										0.903904	5.21849e-06
						0.900901	-4.53293	-10.8591	-4.53115										0.900901	0.998879										0.900901	4.8272e-06
						0.897898	-4.53598	-10.9147	-4.53428										0.897898	0.998936										0.897898	4.46484e-06
						0.894895	-4.53921	-10.9706	-4.5376										0.894895	0.99899										0.894895	4.1293e-06
						0.891892	-4.54263	-11.0267	-4.5411										0.891892	0.999042										0.891892	3.81863e-06
						0.888889	-4.54624	-11.0829	-4.54479										0.888889	0.999091										0.888889	3.531e-06
						0.885886	-4.55003	-11.1393	-4.54866										0.885886	0.999137										0.885886	3.26474e-06
						0.882883	-4.55402	-11.196	-4.55271										0.882883	0.999182										0.882883	3.01827e-06
						0.87988	-4.55819	-11.2528	-4.55695										0.87988	0.999223										0.87988	2.79015e-06
						0.876877	-4.56255	-11.3098	-4.56138										0.876877	0.999263										0.876877	2.57903e-06
						0.873874	-4.5671	-11.367	-4.56599										0.873874	0.999301										0.873874	2.38366e-06
						0.870871	-4.57184	-11.4243	-4.57078										0.870871	0.999337										0.870871	2.20288e-06
						0.867868	-4.57677	-11.4819	-4.57576										0.867868	0.999371										0.867868	2.03562e-06
						0.864865	-4.58188	-11.5396	-4.58093										0.864865	0.999403										0.864865	1.88087e-06
						0.861862	-4.58718	-11.5976	-4.58628										0.861862	0.999433										0.861862	1.73773e-06
						0.858859	-4.59268	-11.6557	-4.59182										0.858859	0.999462										0.858859	1.60532e-06
						0.855856	-4.59836	-11.714	-4.59755										0.855856	0.99949										0.855856	1.48285e-06
						0.852853	-4.60423	-11.7725	-4.60346										0.852853	0.999516										0.852853	1.3696e-06
						0.84985	-4.61028	-11.8312	-4.60955										0.84985	0.999541										0.84985	1.26486e-06
						0.846847	-4.61653	-11.8901	-4.61584										0.846847	0.999564										0.846847	1.16802e-06
						0.843844	-4.62296	-11.9492	-4.6223										0.843844	0.999587										0.843844	1.07849e-06
						0.840841	-4.62958	-12.0084	-4.62896										0.840841	0.999608										0.840841	9.95718e-07
						0.837838	-4.6364	-12.0679	-4.6358										0.837838	0.999628										0.837838	9.19206e-07
						0.834835	-4.64339	-12.1275	-4.64283										0.834835	0.999647										0.834835	8.48485e-07
						0.831832	-4.65058	-12.1873	-4.65005										0.831832	0.999665										0.831832	7.83124e-07
						0.828829	-4.65796	-12.2474	-4.65745										0.828829	0.999682										0.828829	7.22723e-07
						0.825826	-4.66552	-12.3076	-4.66504										0.825826	0.999698										0.825826	6.6691e-07
						0.822823	-4.67328	-12.3679	-4.67282										0.822823	0.999714										0.822823	6.15341e-07
						0.81982	-4.68122	-12.4285	-4.68078										0.81982	0.999728										0.81982	5.67699e-07
						0.816817	-4.68935	-12.4893	-4.68894										0.816817	0.999742										0.816817	5.2369e-07
						0.813814	-4.69766	-12.5502	-4.69728										0.813814	0.999756										0.813814	4.83039e-07
						0.810811	-4.70617	-12.6114	-4.7058										0.810811	0.999768										0.810811	4.45494e-07
						0.807808	-4.71487	-12.6727	-4.71452										0.807808	0.99978										0.807808	4.10822e-07
						0.804805	-4.72375	-12.7342	-4.72342										0.804805	0.999791										0.804805	3.78805e-07
						0.801802	-4.73282	-12.7959	-4.7325										0.801802	0.999802										0.801802	3.49244e-07
						0.798799	-4.74208	-12.8578	-4.74178										0.798799	0.999812										0.798799	3.21953e-07
						0.795796	-4.75153	-12.9199	-4.75124										0.795796	0.999822										0.795796	2.96761e-07
						0.792793	-4.76116	-12.9822	-4.7609										0.792793	0.999831										0.792793	2.73507e-07
						0.78979	-4.77099	-13.0447	-4.77073										0.78979	0.99984										0.78979	2.52046e-07
						0.786787	-4.781	-13.1073	-4.78076										0.786787	0.999848										0.786787	2.32241e-07
						0.783784	-4.79121	-13.1701	-4.79098										0.783784	0.999856										0.783784	2.13966e-07
						0.780781	-4.8016	-13.2332	-4.80138										0.780781	0.999863										0.780781	1.97106e-07
						0.777778	-4.81217	-13.2964	-4.81197										0.777778	0.99987										0.777778	1.81551e-07
						0.774775	-4.82294	-13.3598	-4.82275										0.774775	0.999877										0.774775	1.67204e-07
						0.771772	-4.8339	-13.4234	-4.83371										0.771772	0.999883										0.771772	1.5397e-07
						0.768769	-4.84504	-13.4872	-4.84486										0.768769	0.999889										0.768769	1.41766e-07
						0.765766	-4.85637	-13.5511	-4.85621										0.765766	0.999895										0.765766	1.30513e-07
						0.762763	-4.86789	-13.6153	-4.86774										0.762763	0.9999										0.762763	1.20137e-07
						0.75976	-4.8796	-13.6796	-4.87945										0.75976	0.999905										0.75976	1.10572e-07
						0.756757	-4.8915	-13.7442	-4.89136										0.756757	0.99991										0.756757	1.01754e-07
						0.753754	-4.90359	-13.8089	-4.90345										0.753754	0.999915										0.753754	9.36277e-08
						0.750751	-4.91586	-13.8738	-4.91573										0.750751	0.999919										0.750751	8.61382e-08
						0.747748	-4.92832	-13.9389	-4.9282										0.747748	0.999923										0.747748	7.9237e-08
						0.744745	-4.94097	-14.0042	-4.94086										0.744745	0.999927										0.744745	7.28786e-08
						0.741742	-4.95381	-14.0697	-4.9537										0.741742	0.999931										0.741742	6.7021e-08
						0.738739	-4.96684	-14.1353	-4.96674										0.738739	0.999934										0.738739	6.16254e-08
						0.735736	-4.98006	-14.2012	-4.97996										0.735736	0.999938										0.735736	5.66561e-08
						0.732733	-4.99346	-14.2672	-4.99337										0.732733	0.999941										0.732733	5.208e-08
						0.72973	-5.00706	-14.3335	-5.00697										0.72973	0.999944										0.72973	4.78664e-08
						0.726727	-5.02084	-14.3999	-5.02075										0.726727	0.999947										0.726727	4.39872e-08
						0.723724	-5.03481	-14.4665	-5.03473										0.723724	0.99995										0.723724	4.04164e-08
						0.720721	-5.04897	-14.5333	-5.04889										0.720721	0.999952										0.720721	3.71298e-08
						0.717718	-5.06331	-14.6003	-5.06324										0.717718	0.999955										0.717718	3.41052e-08
						0.714715	-5.07785	-14.6674	-5.07778										0.714715	0.999957										0.714715	3.13222e-08
						0.711712	-5.09257	-14.7348	-5.09251										0.711712	0.999959										0.711712	2.87617e-08
						0.708709	-5.10748	-14.8023	-5.10742										0.708709	0.999961										0.708709	2.64064e-08
						0.705706	-5.12258	-14.8701	-5.12253										0.705706	0.999963										0.705706	2.42401e-08
						0.702703	-5.13787	-14.938	-5.13782										0.702703	0.999965										0.702703	2.22479e-08
						0.6997	-5.15335	-15.0061	-5.1533										0.6997	0.999967										0.6997	2.04161e-08
						0.696697	-5.16902	-15.0744	-5.16897										0.696697	0.999969										0.696697	1.8732e-08
						0.693694	-5.18487	-15.1429	-5.18482										0.693694	0.99997										0.693694	1.7184e-08
						0.690691	-5.20091	-15.2116	-5.20087										0.690691	0.999972										0.690691	1.57612e-08
						0.687688	-5.21714	-15.2804	-5.2171										0.687688	0.999973										0.687688	1.44538e-08
						0.684685	-5.23356	-15.3495	-5.23352										0.684685	0.999975										0.684685	1.32525e-08
						0.681682	-5.25017	-15.4187	-5.25013										0.681682	0.999976										0.681682	1.2149e-08
						0.678679	-5.26696	-15.4882	-5.26693										0.678679	0.999977										0.678679	1.11354e-08
						0.675676	-5.28395	-15.5578	-5.28391										0.675676	0.999978										0.675676	1.02046e-08
						0.672673	-5.30112	-15.6276	-5.30109										0.672673	0.999979										0.672673	9.34986e-09
						0.66967	-5.31848	-15.6976	-5.31845										0.66967	0.99998										0.66967	8.56518e-09
						0.666667	-5.33603	-15.7678	-5.336										0.666667	0.999981										0.666667	7.84492e-09
						0.663664	-5.35377	-15.8382	-5.35374										0.663664	0.999982										0.663664	7.1839e-09
						0.660661	-5.3717	-15.9087	-5.37167										0.660661	0.999983										0.660661	6.57735e-09
						0.657658	-5.38981	-15.9795	-5.38979										0.657658	0.999984										0.657658	6.02088e-09
						0.654655	-5.40811	-16.0504	-5.40809										0.654655	0.999985										0.654655	5.51044e-09
						0.651652	-5.42661	-16.1215	-5.42658										0.651652	0.999986										0.651652	5.0423e-09
						0.648649	-5.44529	-16.1929	-5.44526										0.648649	0.999986										0.648649	4.61304e-09
						0.645646	-5.46415	-16.2644	-5.46413										0.645646	0.999987										0.645646	4.2195e-09
						0.642643	-5.48321	-16.3361	-5.48319										0.642643	0.999988										0.642643	3.85877e-09
						0.63964	-5.50246	-16.4079	-5.50244										0.63964	0.999988										0.63964	3.52817e-09
						0.636637	-5.52189	-16.48	-5.52187										0.636637	0.999989										0.636637	3.22525e-09
						0.633634	-5.54151	-16.5523	-5.54149										0.633634	0.99999										0.633634	2.94774e-09
						0.630631	-5.56132	-16.6247	-5.56131										0.630631	0.99999										0.630631	2.69356e-09
						0.627628	-5.58132	-16.6973	-5.58131										0.627628	0.999991										0.627628	2.46078e-09
						0.624625	-5.60151	-16.7702	-5.60149										0.624625	0.999991										0.624625	2.24766e-09
						0.621622	-5.62188	-16.8432	-5.62187										0.621622	0.999992										0.621622	2.05256e-09
						0.618619	-5.64245	-16.9164	-5.64243										0.618619	0.999992										0.618619	1.874e-09
						0.615616	-5.6632	-16.9898	-5.66319										0.615616	0.999992										0.615616	1.71061e-09
						0.612613	-5.68414	-17.0633	-5.68413										0.612613	0.999993										0.612613	1.56113e-09
						0.60961	-5.70527	-17.1371	-5.70526										0.60961	0.999993										0.60961	1.4244e-09
						0.606607	-5.72659	-17.2111	-5.72658										0.606607	0.999994										0.606607	1.29936e-09
						0.603604	-5.74809	-17.2852	-5.74808										0.603604	0.999994										0.603604	1.18504e-09
						0.600601	-5.76979	-17.3595	-5.76978										0.600601	0.999994										0.600601	1.08054e-09
						0.597598	-5.79167	-17.4341	-5.79166										0.597598	0.999994										0.597598	9.85034e-10
						0.594595	-5.81374	-17.5088	-5.81373										0.594595	0.999995										0.594595	8.97767e-10
						0.591592	-5.836	-17.5837	-5.83599										0.591592	0.999995										0.591592	8.18046e-10
						0.588589	-5.85845	-17.6587	-5.85844										0.588589	0.999995										0.588589	7.45235e-10
						0.585586	-5.88108	-17.734	-5.88108										0.585586	0.999996										0.585586	6.78748e-10
						0.582583	-5.90391	-17.8095	-5.9039										0.582583	0.999996										0.582583	6.18051e-10
						0.57958	-5.92692	-17.8851	-5.92691										0.57958	0.999996										0.57958	5.62651e-10
						0.576577	-5.95012	-17.961	-5.95012										0.576577	0.999996										0.576577	5.12097e-10
						0.573574	-5.97351	-18.037	-5.97351										0.573574	0.999996										0.573574	4.65975e-10
						0.570571	-5.99709	-18.1132	-5.99709										0.570571	0.999997										0.570571	4.23908e-10
						0.567568	-6.02086	-18.1896	-6.02085										0.567568	0.999997										0.567568	3.85546e-10
						0.564565	-6.04481	-18.2662	-6.04481										0.564565	0.999997										0.564565	3.50573e-10
						0.561562	-6.06896	-18.343	-6.06895										0.561562	0.999997										0.561562	3.18695e-10
						0.558559	-6.09329	-18.4199	-6.09328										0.558559	0.999997										0.558559	2.89646e-10
						0.555556	-6.11781	-18.4971	-6.1178										0.555556	0.999997										0.555556	2.63181e-10
						0.552553	-6.14252	-18.5744	-6.14251										0.552553	0.999997										0.552553	2.39076e-10
						0.54955	-6.16741	-18.652	-6.16741										0.54955	0.999998										0.54955	2.17125e-10
						0.546547	-6.1925	-18.7297	-6.1925										0.546547	0.999998										0.546547	1.97142e-10
						0.543544	-6.21777	-18.8076	-6.21777										0.543544	0.999998										0.543544	1.78953e-10
						0.540541	-6.24324	-18.8857	-6.24323										0.540541	0.999998										0.540541	1.62403e-10
						0.537538	-6.26889	-18.964	-6.26888										0.537538	0.999998										0.537538	1.47346e-10
						0.534535	-6.29472	-19.0425	-6.29472										0.534535	0.999998										0.534535	1.33652e-10
						0.531532	-6.32075	-19.1211	-6.32075										0.531532	0.999998										0.531532	1.212e-10
						0.528529	-6.34697	-19.2	-6.34697										0.528529	0.999998										0.528529	1.09881e-10
						0.525526	-6.37337	-19.279	-6.37337										0.525526	0.999998										0.525526	9.95938e-11
						0.522523	-6.39997	-19.3583	-6.39996										0.522523	0.999999										0.522523	9.02469e-11
						0.51952	-6.42675	-19.4377	-6.42674										0.51952	0.999999										0.51952	8.17565e-11
						0.516517	-6.45372	-19.5173	-6.45371										0.516517	0.999999										0.516517	7.40461e-11
						0.513514	-6.48087	-19.5971	-6.48087										0.513514	0.999999										0.513514	6.70458e-11
						0.510511	-6.50822	-19.6771	-6.50822										0.510511	0.999999										0.510511	6.06918e-11
						0.507508	-6.53575	-19.7572	-6.53575										0.507508	0.999999										0.507508	5.49259e-11
						0.504505	-6.56348	-19.8376	-6.56348										0.504505	0.999999										0.504505	4.96951e-11
						0.501502	-6.59139	-19.9181	-6.59139										0.501502	0.999999										0.501502	4.49509e-11
						0.498498	-6.61949	-19.9989	-6.61949										0.498498	0.999999										0.498498	4.06492e-11
						0.495495	-6.64778	-20.0798	-6.64778										0.495495	0.999999										0.495495	3.67498e-11
						0.492492	-6.67625	-20.1609	-6.67625										0.492492	0.999999										0.492492	3.32158e-11
						0.489489	-6.70492	-20.2422	-6.70492										0.489489	0.999999										0.489489	3.0014e-11
						0.486486	-6.73377	-20.3237	-6.73377										0.486486	0.999999										0.486486	2.71138e-11
						0.483483	-6.76281	-20.4054	-6.76281										0.483483	0.999999										0.483483	2.44876e-11
						0.48048	-6.79204	-20.4872	-6.79204										0.48048	0.999999										0.48048	2.211e-11
						0.477477	-6.82146	-20.5693	-6.82146										0.477477	0.999999										0.477477	1.99581e-11
						0.474474	-6.85107	-20.6515	-6.85107										0.474474	0.999999										0.474474	1.80111e-11
						0.471471	-6.88087	-20.734	-6.88086										0.471471	0.999999										0.471471	1.62498e-11
						0.468468	-6.91085	-20.8166	-6.91085										0.468468	0.999999										0.468468	1.46569e-11
						0.465465	-6.94102	-20.8994	-6.94102										0.465465	0.999999										0.465465	1.32168e-11
						0.462462	-6.97138	-20.9824	-6.97138										0.462462	0.999999										0.462462	1.19151e-11
						0.459459	-7.00193	-21.0656	-7.00193										0.459459	1										0.459459	1.07389e-11
						0.456456	-7.03267	-21.149	-7.03267										0.456456	1										0.456456	9.67631e-12
						0.453453	-7.06359	-21.2325	-7.06359										0.453453	1										0.453453	8.71662e-12
						0.45045	-7.09471	-21.3163	-7.09471										0.45045	1										0.45045	7.8501e-12
						0.447447	-7.12601	-21.4002	-7.12601										0.447447	1										0.447447	7.06792e-12
						0.444444	-7.1575	-21.4843	-7.1575										0.444444	1										0.444444	6.36205e-12
						0.441441	-7.18918	-21.5687	-7.18918										0.441441	1										0.441441	5.72522e-12
						0.438438	-7.22105	-21.6532	-7.22105										0.438438	1										0.438438	5.15082e-12
						0.435435	-7.25311	-21.7379	-7.2531										0.435435	1										0.435435	4.63288e-12
						0.432432	-7.28535	-21.8227	-7.28535										0.432432	1										0.432432	4.16596e-12
						0.429429	-7.31778	-21.9078	-7.31778										0.429429	1										0.429429	3.74516e-12
						0.426426	-7.3504	-21.9931	-7.3504										0.426426	1										0.426426	3.36601e-12
						0.423423	-7.38321	-22.0785	-7.38321										0.423423	1										0.423423	3.02449e-12
						0.42042	-7.41621	-22.1641	-7.41621										0.42042	1										0.42042	2.71694e-12
						0.417417	-7.4494	-22.25	-7.4494										0.417417	1										0.417417	2.44005e-12
						0.414414	-7.48277	-22.336	-7.48277										0.414414	1										0.414414	2.19084e-12
						0.411411	-7.51634	-22.4222	-7.51634										0.411411	1										0.411411	1.96659e-12
						0.408408	-7.55009	-22.5086	-7.55009										0.408408	1										0.408408	1.76485e-12
						0.405405	-7.58403	-22.5951	-7.58403										0.405405	1										0.405405	1.58342e-12
						0.402402	-7.61816	-22.6819	-7.61816										0.402402	1										0.402402	1.4203e-12
						0.399399	-7.65248	-22.7689	-7.65247										0.399399	1										0.399399	1.27366e-12
