# Supplementary material for: Marcus kinetics control singlet and triplet oxygen evolving from superoxide
Source: Nature. 2025 Oct 3;646(8085):601–5. doi: 10.1038/s41586-025-09587-7 (PMC12527928; doi:10.1038/s41586-025-09587-7)
Supplement: Supplementary file 4 — Source Data Fig. 3 [file 41586_2025_9587_MOESM4_ESM.xlsx]

## Sheet: Sheet1
Fig. 3a				Fig.3b
Salt cation	Redox couple	Potential (V vs Li/Li+)		Li+ mole fraction	NIR emission (normalised)	ln (k) (1/s)
Li+	3O2/LiO2 (s)	2.65		1	0	-7.09945
Li+	1O2/superoxide	3.509		0.5	0.0034547	-6.89757
Li+	superoxide/Li2O2(s)	3.27		0.33333	0.194231	-6.23564
TBA+	3O2/TBA+O2-	2.31		0.222222	0.825236	-5.89319
TBA+	1O2/TBA+O2-	3.189		0.166667	1	-5.6228
	3O2/Li2O2 (s)	2.96
