# Supplementary material for: Marcus kinetics control singlet and triplet oxygen evolving from superoxide
Source: Nature. 2025 Oct 3;646(8085):601–5. doi: 10.1038/s41586-025-09587-7 (PMC12527928; doi:10.1038/s41586-025-09587-7)
Supplement: Supplementary file 5 — Source Data Fig. 4 [file 41586_2025_9587_MOESM5_ESM.xlsx]

## Sheet: Sheet1
Fig. 4a							Fig. 4b			Fig. 4c
	Redox couples
pH	O2/H2O O2/OH-	H2/H+ H2/H2O	3O2/O2-	1O2/O2-	O2-/H2O2		pH	-DG (eV)		Buffer	pH	NIR emission (normalised)
0	1.229	0	-0.06208	0.77792	1.44808		0	1.51016		KCl+HCl	1	0.549454
4.88	0.94108	-0.28792	-0.35	0.49	1.16016		4.88	1.51016		TiOSO4 solution	1.2	1
11.8	0.5328	-0.6962	-0.35	0.49	0.3436		11.8	0.6936		BR buffer	1.46	0.61553
14	0.403	-0.826	-0.35	0.49	0.2138		14	0.5638		TiOSO4 solution	1.55	0.943133
										BR buffer	1.6	0.516958
										PBS buffer	1.93	0.582508
										KCl+HCl	2	0.21922
										BR buffer	2	0.171052
										PBS buffer	2.2	0.317088
										PBS buffer	2.45	0.225054
										BR buffer	2.6	0.186764
										BR buffer	3.2	0.373021
										Citrate buffer	3.25	0.193669
										Citrate buffer	3.5	0.206526
										Citrate buffer	4	0.285845
										BR buffer	5.2	0.389679
										PBS buffer	5.58	0.0781414
										KH2PO4+ NaOH	7.17	0.195042
										Tris buffer	7.84	0.173538
										BR buffer	9.2	0.0636195
										KH2PO4+ NaOH	10.84	0.0541609
